# Supplementary material for: Genetic and phylogenetic analysis of dissimilatory iodate-reducing bacteria identifies potential niches across the world’s oceans
Source: ISME J. 2021 Jul 2;16(1):38–49. doi: 10.1038/s41396-021-01034-5 (PMC8692401; doi:10.1038/s41396-021-01034-5)
Supplement: Supplementary file 7 — Table S1 [file 41396_2021_1034_MOESM7_ESM.xlsx]

## Sheet: Sheet1
Name	Description	Source
Plasmid
pBBR1-MCS2	Expression vector
	low copy pBBR1 oriV and kanamycin resistance marker
pNTPS138	Suicide Vector containing sacB, traJ, and neomycin resistance	Gift from the Kathleen Ryan Lab
pJK073	ΔidrA in frame deletion on pNTPS138 backbone built by Gibson assembly using products from IR403_F/IR404_R on pNTPS138. IR405_F/IR406_R and IR407_F/IR408_R were used to amplify upstream and downstream regions flanking idrA from gDNA	This study
pVR032	idrABP1P2 expression vector built by XbaI/SacI double digest into pBBR1 using product from IR284_F and IR285R amplification of gDNA	"
pVR035	Re-circularized idrABP1P2 expression vector using product from IR278_F and IR279_R on pVR032 to remove disrupted upstream lacZα	"
pVR062	Re-circularized idrABP1P2 expression vector on lac promoter using product from IR280_F and IR281_R on pVR035 to remove remaining lacZα	"
pVR065	Re-circularized idrA expression vector on a lac promoter using product of IR279_R and IR361_F on pVR062	"
E. coli
WM3064	thrB1004 pro thi rpsL hsdS lacZΔM15 RP4-1360 Δ(araBAD)567 ΔdapA1341::[erm pir]	William Metcalf, University of Illinois
XL1-Blue	endA1 gyrA96(nalR) thi-1 recA1 relA1 lac glnV44 F'[ ::Tn10 proAB+ lacIq Δ(lacZ)M15] hsdR17(rK- mK+)	Stratagene
Denitromonas sp. IR-12
DIR12	Wildtype	This study
DIR12_27	ΔidrA	"
DIR12_28	ΔidrA + pVR065	"
DIR12_29	ΔidrA + pBBR1-MCS2	"
Primers
IR284_F	TTTTTCTAGAGTCCATTCGAGATCGACAAGGGGAAACT (5’ XbaI site added)	"
IR285_R	TTTTTGAGCTCCAAGCAGGGCTGTGACGATGATTGTTTT (3’ SacI site added)	"
IR278_F	CTAGAGTCCATTCGAGATCGACAAGGG	"
IR279_R	AGCTGTTTCCTGTGTGAAATTGTTATCCG	"
IR280_F	CGCGTTAAATTTTTGTTAAATCAGCTC	"
IR281_R	GAGCTCCAAATCTCCAGGGTTTCGGGG	"
IR361_F	ATGAGTGAAAACATCAAGCAAGGCG	"
IR403_F	AGCAGGAAAGCTGCTTCACATCTAGAGGGTCGACGCATGCCTGT	"
IR404_R	CCAATCGGCACCGAACACGTTCGTCAAGGCCTTAAGTGAGTCGTATTACGG	"
IR405_F	ACGACTCACTTAAGGCCTTGACGAACGTGTTCGGTGCCGATTGG	"
IR406_R	AGTTCAAGCGGCGACGGCCTCACATGATGATTCTCCTTGTGCTTAGCGG	"
IR407_F	AAGCACAAGGAGAATCATCATGTGAGGCCGTCGCCGCTTGAACT	"
IR408_R	ACAGGCATGCGTCGACCCTCTAGATGTGAAGCAGCTTTCCTGCTGCGC	"
