# Supplementary material for: Genetic and phylogenetic analysis of dissimilatory iodate-reducing bacteria identifies potential niches across the world’s oceans
Source: ISME J. 2021 Jul 2;16(1):38–49. doi: 10.1038/s41396-021-01034-5 (PMC8692401; doi:10.1038/s41396-021-01034-5)
Supplement: Supplementary file 8 — Table S2 [file 41396_2021_1034_MOESM8_ESM.xlsx]

## Sheet: Sheet1
Gene ID	Genome ID	Gene Product Name
KPDAEFOI_00687	IR-12	Arsenite oxidase subunit AioA
WP_125025141.1	SCT	arsenate reductase (azurin) large subunit [Pseudomonas sp. SCT]
KPDAEFOI_00682	IR-12	Sensor histidine kinase WalK
WP_125025133.1	SCT	sensor histidine kinase [Pseudomonas sp. SCT]
KPDAEFOI_04566	IR-12	Glycine betaine transporter
WP_015278434.1	SCT	BCCT family transporter [Pseudomonas stutzeri]
KPDAEFOI_02021	IR-12	hypothetical protein
WP_125021808.1	SCT	terminase [Pseudomonas sp. SCT]
KPDAEFOI_00683	IR-12	Transcriptional regulatory protein ZraR
WP_125025135.1	SCT	sigma-54-dependent Fis family transcriptional regulator [Pseudomonas sp. SCT]
KPDAEFOI_02296	IR-12	Ktr system potassium uptake protein B
WP_125021904.1	SCT	TrkH family potassium uptake protein [Pseudomonas sp. SCT]
KPDAEFOI_02000	IR-12	Putative prophage major tail sheath protein
WP_125021774.1	SCT	phage tail sheath protein [Pseudomonas sp. SCT]
KPDAEFOI_04546	IR-12	Acyl-CoA dehydrogenase
WP_125020924.1	SCT	acyl-CoA dehydrogenase [Pseudomonas sp. SCT]
KPDAEFOI_00685	IR-12	Cytochrome c551 peroxidase
WP_125025139.1	SCT	cytochrome-c peroxidase [Pseudomonas sp. SCT]
KPDAEFOI_00684	IR-12	Cytochrome c551 peroxidase
WP_125025137.1	SCT	photosynthetic protein synthase I [Pseudomonas sp. SCT]
KPDAEFOI_00700	IR-12	Demethylmenaquinone methyltransferase
WP_125024918.1	SCT	methyltransferase domain-containing protein [Pseudomonas sp. SCT]
KPDAEFOI_01933	IR-12	hypothetical protein
WP_125024798.1	SCT	hydroxyacid dehydrogenase [Pseudomonas sp. SCT]
KPDAEFOI_02022	IR-12	hypothetical protein
WP_125021811.1	SCT	phage portal protein [Pseudomonas sp. SCT]
KPDAEFOI_00004	IR-12	1,5-anhydro-D-fructose reductase
WP_003284930.1	SCT	MULTISPECIES: pyrroloquinoline quinone precursor peptide PqqA [Pseudomonas]
KPDAEFOI_03674	IR-12	N-acetyl-alpha-D-glucosaminyl-diphospho-ditrans, octacis-undecaprenol 4-epimerase
WP_125021464.1	SCT	SDR family oxidoreductase [Pseudomonas sp. SCT]
KPDAEFOI_00704	IR-12	Phosphate import ATP-binding protein PstB 3
WP_125024929.1	SCT	phosphate ABC transporter ATP-binding protein [Pseudomonas sp. SCT]
KPDAEFOI_00701	IR-12	Phosphate-binding protein PstS 1
WP_125024920.1	SCT	phosphate ABC transporter substrate-binding protein [Pseudomonas sp. SCT]
KPDAEFOI_04543	IR-12	2,3-dehydroadipyl-CoA hydratase
WP_125020926.1	SCT	enoyl-CoA hydratase [Pseudomonas sp. SCT]
KPDAEFOI_02295	IR-12	Ktr system potassium uptake protein A
WP_015277208.1	SCT	TrkA family potassium uptake protein [Pseudomonas stutzeri]
KPDAEFOI_00680	IR-12	hypothetical protein
WP_125024906.1	SCT	carboxymuconolactone decarboxylase family protein [Pseudomonas sp. SCT]
WP_125025012.1	SCT	carboxymuconolactone decarboxylase family protein [Pseudomonas sp. SCT]
KPDAEFOI_00686	IR-12	Arsenite oxidase subunit AioB
WP_125025155.1	SCT	arsenate reductase (azurin) small subunit [Pseudomonas sp. SCT]
KPDAEFOI_04088	IR-12	Protein ArsC
WP_125021591.1	SCT	arsenate reductase ArsC [Pseudomonas sp. SCT]
KPDAEFOI_01995	IR-12	hypothetical protein
WP_125021770.1	SCT	phage tail assembly protein [Pseudomonas sp. SCT]
KPDAEFOI_01970	IR-12	hypothetical protein
WP_003294399.1	SCT	hypothetical protein [Pseudomonas stutzeri]
KPDAEFOI_02016	IR-12	hypothetical protein
WP_125021796.1	SCT	phage tail protein [Pseudomonas sp. SCT]
KPDAEFOI_01994	IR-12	hypothetical protein
WP_084899166.1	SCT	MULTISPECIES: GpE family phage tail protein [Pseudomonas]
