# Supplementary material for: Genetic and phylogenetic analysis of dissimilatory iodate-reducing bacteria identifies potential niches across the world’s oceans
Source: ISME J. 2021 Jul 2;16(1):38–49. doi: 10.1038/s41396-021-01034-5 (PMC8692401; doi:10.1038/s41396-021-01034-5)
Supplement: Supplementary file 9 — Table S3 [file 41396_2021_1034_MOESM9_ESM.xlsx]

## Sheet: Sheet1
Species Name	Lifestyle	Associated Environment	Citation
Gammaproteobacterium	Endosymbiont	Ridgeia piscesae (Tubeworm)	[1]
Gammaproteobacterium	Endosymbiont	Lamellibrachia satsuma (Tubeworm)	[2]
Gammaproteobacterium	Endosymbiont	Tevnia jerichonana (Tubeworm)	[3]
Alginatibacterium sediminis	Free Living	Marine sediment	[4]
Aliiroseovarius sediminilitoris	Free Living	Seawater	[5]
Azoarcus sp. DN11	Free Living	Gasoline-Contaminated Groundwater	[6]
Azoarcus toluclasticus	Free Living	Coastal stream	This study
Defluviimonas aquaemixtae	Free Living	Boundary of freshwater spring and ocean	[7]
Denitromonas sp. IR-12	Free Living	Estuarine sediment	This study
Litorimicrobium taeanense	Free Living	Sandy beach	[8]
Marinobacter psychrophilus	Free Living	Arctic sea ice	[9]
Moritella dasanensis	Free Living	Seawater near glacier	[10]
Moritella yayanosiii	Free Living	Mariana trench	[11]
Oricola cellulosilytica	Free Living	Seawater	[12]
Pelagimonas varians	Free Living	Seawater	[13]
Photobacterium proteolyticum	Free Living	Estuarine sediment	[14]
Pseudomonas sp. SCT	Free Living	Marine sediment	[15]
Roseovarius azorensis	Free Living	Seawater	[16]
Sedimenticola thiotaurini	Free Living	Salt marsh sediment	[17]
Endozoicomonas sp. OPT23	Host associated	Ophlitaspongia papilla (Sea squirt)	[18]
Labrenzia alba	Host associated	Ostera spp. (Mediterranean oyster)	[19]
Litoreibacter ascidiaceicola	Host associated	Halocynthia aurantium (Sea squirt)	[20]
Moritella viscosa	Host associated	Gadus morhua (Atlantic cod)	[21]
Notoacmeibacter marinus	Host associated	Notoacmea schrenckii (Marine Limpet)	[22]
Notoacmeibacter ruber	Host associated	Rhizophora stylosa (Spotted mangrove)	[23]
Pseudovibrio axinellae	Host associated	Axinella dissimilis (Irish maine sponge)	[24]
Rhodophyticola porphyridii	Host associated	Porphyridium marinum (Red algae)	[25]
Roseobacter litoralis	Host associated	High tide seaweeds	[26]
Ruegeria halocynthiae	Host associated	Halocynthia roretzi (Sea squirt)	[27]
Thiomargarita nelsonii	Host associated	provannid gastropod	[28]
Vibrio gallaecicus	Host associated	Ruditapes philippinarum (Manila clam)	[29]
Vibrio sinaloensis	Host associated	Lutjanus guttatus (spotted rose snapper)	[30]
Vibrio splendidus	Host associated	Ruditapes decussatus (Carpet shell clam)	[31]
Vibrio tapetis	Host associated	Ruditapes philippinarum and Ruditapes decussatus (Clams)	[32]
Vibrio tasmaniensis	Host associated	Salmo salar L. (Atlantic salmon)	[33]
Sulfurivermis fontis	Microbial Mat	Hot spring microbial mat	[34]
